# Supplementary material for: Human papillomavirus genotype distribution and factors associated among female sex workers in West Africa
Source: PLoS One. 2020 Nov 25;15(11):e0242711. doi: 10.1371/journal.pone.0242711 (PMC7688172; doi:10.1371/journal.pone.0242711)
Supplement: S1 File — (ZIP) [file pone.0242711.s001.zip]

Archive with 3 entries (3 files):
- Supporting Information ZIP files/.DS_Store
- Supporting Information ZIP files/Codebook for the data file.docx
- Supporting Information ZIP files/Supporting Information.xls
